# Supplementary material for: Clinical characteristics and etiology-specific outcome in pediatric hypertrophic cardiomyopathy
Source: Clin Res Cardiol. 2025 Oct 13;115(5):795–810. doi: 10.1007/s00392-025-02703-7 (PMC13083408; doi:10.1007/s00392-025-02703-7)
Supplement: Supplementary file 1 — Supplementary Table 1: Patient classification. Supplementary file3 (XLSX 13 KB) [file 392_2025_2703_MOESM1_ESM.xlsx]

## Sheet: Tabelle1
Identification	Group	Diagnosis
1	idiopathic/sarcomeric	idiopathic
2	idiopathic/sarcomeric	idiopathic
3	idiopathic/sarcomeric	idiopathic
4	idiopathic/sarcomeric	idiopathic
5	idiopathic/sarcomeric	idiopathic
6	idiopathic/sarcomeric	idiopathic
7	idiopathic/sarcomeric	idiopathic
8	idiopathic/sarcomeric	idiopathic
9	idiopathic/sarcomeric	idiopathic
10	idiopathic/sarcomeric	idiopathic
11	idiopathic/sarcomeric	idiopathic
12	idiopathic/sarcomeric	idiopathic
13	idiopathic/sarcomeric	idiopathic
14	idiopathic/sarcomeric	idiopathic
15	idiopathic/sarcomeric	idiopathic
16	idiopathic/sarcomeric	idiopathic
17	idiopathic/sarcomeric	idiopathic
18	idiopathic/sarcomeric	idiopathic
19	idiopathic/sarcomeric	idiopathic
20	idiopathic/sarcomeric	idiopathic
21	idiopathic/sarcomeric	idiopathic
22	idiopathic/sarcomeric	idiopathic
23	idiopathic/sarcomeric	sarcomeric (genetic testing positive)
24	idiopathic/sarcomeric	idiopathic
25	idiopathic/sarcomeric	idiopathic
26	idiopathic/sarcomeric	idiopathic
27	idiopathic/sarcomeric	idiopathic
28	idiopathic/sarcomeric	idiopathic
29	idiopathic/sarcomeric	idiopathic
30	idiopathic/sarcomeric	idiopathic
31	idiopathic/sarcomeric	idiopathic
32	idiopathic/sarcomeric	idiopathic
33	idiopathic/sarcomeric	idiopathic
34	idiopathic/sarcomeric	idiopathic
35	idiopathic/sarcomeric	idiopathic
36	idiopathic/sarcomeric	idiopathic
37	idiopathic/sarcomeric	idiopathic
38	idiopathic/sarcomeric	idiopathic
39	idiopathic/sarcomeric	idiopathic
40	idiopathic/sarcomeric	sarcomeric (genetic testing positive)
41	idiopathic/sarcomeric	idiopathic
42	idiopathic/sarcomeric	idiopathic
43	idiopathic/sarcomeric	idiopathic
44	idiopathic/sarcomeric	idiopathic
45	idiopathic/sarcomeric	sarcomeric (genetic testing positive)
46	idiopathic/sarcomeric	idiopathic
47	idiopathic/sarcomeric	idiopathic
48	idiopathic/sarcomeric	idiopathic
49	idiopathic/sarcomeric	idiopathic
50	idiopathic/sarcomeric	idiopathic
51	idiopathic/sarcomeric	idiopathic
52	idiopathic/sarcomeric	idiopathic
53	idiopathic/sarcomeric	sarcomeric (genetic testing positive)
54	idiopathic/sarcomeric	idiopathic
55	inborn error of metabolism	Mucopolysaccharidosis type 1
56	inborn error of metabolism	Mitochondrial disease (genetic testing results positive)
57	inborn error of metabolism	Mitochondrial disease (genetic testing results missing)
58	inborn error of metabolism	LCHAD (Long-chain 3-hydroxyacyl-coenzyme A dehydrogenase deficiency)
59	inborn error of metabolism	Mitochondrial disease (genetic testing results missing)
60	inborn error of metabolism	Mitochondrial disease, mitochondrial encephalomyopathy with lactic acidosis and stroke-like episodes (MELAS) (genetic testing results missing)
61	inborn error of metabolism	Mitochondrial disease
62	inborn error of metabolism	Mitochondrial disease
63	inborn error of metabolism	Mitochondrial disease (genetic testing results missing)
64	inborn error of metabolism	Sandhoff disease (genetic testing results missing)
65	inborn error of metabolism	Mitochondrial disease (genetic testing results positive)
66	inborn error of metabolism	OTC deficiency (genetic testing results missing)
67	inborn error of metabolism	Mitochondrial disease (genetic testing results positive)
68	inborn error of metabolism	Nesidioblastosis (genetic testing results available)
69	inborn error of metabolism	LCHAD (Long-chain 3-hydroxyacyl-coenzyme A dehydrogenase deficiency)
70	inborn error of metabolism	Mitochondrial disease (genetic testing results available)
71	inborn error of metabolism	LCHAD (Long-chain 3-hydroxyacyl-coenzyme A dehydrogenase deficiency)
72	inborn error of metabolism	Cobalamin E defect (genetic testing results missing)
73	inborn error of metabolism	Glycogen storage disease type 3a (genetic testing results positive)
74	inborn error of metabolism	Mitochondrial disease (genetic testing results positive)
75	inborn error of metabolism	Mitochondrial disease (genetic testing results positive)
76	inborn error of metabolism	Glycogen storage disease type 3 (genetic testing results missing)
77	inborn error of metabolism	Mitochondrial disease (genetic testing results positive)
78	inborn error of metabolism	Mitochondrial disease (genetic testing results positive)
79	inborn error of metabolism	Infantile subacute necrotizing encephalopathy/Leigh disease (genetic testing results positive)
80	inborn error of metabolism	Suspicion of Pompe disease
81	inborn error of metabolism	Mitochondrial disease, mitochondrial DNA depletion syndrome 13 (genetic testing results positive)
82	inborn error of metabolism	Pompe disease/glycogen storage disease due to acid maltase deficiency (genetic testing results missing)
83	inborn error of metabolism	Pompe disease/glycogen storage disease due to acid maltase deficiency (genetic testing results missing)
84	inborn error of metabolism	Mitochondrial disease, mitochondrial DNA depletion syndrome 13 (genetic testing results positive)
85	inborn error of metabolism	Metabolic disease with unknown clinical diagnosis (genetic testing results positive)
86	RASopathie	Noonan syndrome (genetic testing results positive)
87	RASopathie	Noonan syndrome (genetic testing results missing)
88	RASopathie	Noonan syndrome (clinical diagnosis)
89	RASopathie	Noonan syndrome (clinical diagnosis)
90	RASopathie	Cardiofaciocutaneous syndrome (genetic testing results positive)
91	RASopathie	Noonan syndrome (genetic testing results positive)
92	RASopathie	Noonan syndrome (genetic testing results missing)
93	RASopathie	Noonan syndrome (genetic testing results positive)
94	RASopathie	Noonan syndrome (genetic testing results positive)
95	RASopathie	Noonan syndrome (clinical diagnosis)
96	RASopathie	Noonan syndrome (genetic testing results positive)
97	RASopathie	Noonan syndrome (genetic testing results positive)
98	RASopathie	Noonan syndrome (clinical diagnosis)
99	RASopathie	Noonan syndrome (clinical diagnosis)
100	RASopathie	Noonan syndrome (clinical diagnosis)
101	RASopathie	Noonan syndrome (genetic testing results missing)
102	RASopathie	Noonan syndrome with multiple lentigines (genetic testing results positive)
103	RASopathie	Cardiofaciocutaneous syndrome (genetic testing results positive)
104	RASopathie	Noonan syndrome (genetic testing results positive)
105	RASopathie	Noonan syndrome (genetic testing results missing)
106	RASopathie	Noonan syndrome (genetic testing results missing)
107	RASopathie	Noonan syndrome (clinical diagnosis)
108	RASopathie	Noonan syndrome (genetic testing results positive)
109	neuromuscular disorders	Friedreich ataxia (genetic testing results missing)
110	neuromuscular disorders	Friedreich ataxia
111	neuromuscular disorders	Friedreich ataxia
112	neuromuscular disorders	Friedreich ataxia (genetic testing results positive)
113	neuromuscular disorders	Friedreich ataxia
114	neuromuscular disorders	Friedreich ataxia (genetic testing results positive)
115	neuromuscular disorders	Friedreich ataxia
116	neuromuscular disorders	Friedreich ataxia (genetic testing results positive)
117	neuromuscular disorders	Friedreich ataxia (genetic testing results positive)
118	neuromuscular disorders	Friedreich ataxia (genetic testing results positive)
119	other syndromic	Prune belly syndrome (genetic testing results missing)
120	other syndromic	Trisomy 21 (genetic testing results positive)
121	other syndromic	Uncertain syndromic condition with failure to thrive
122	other syndromic	Uncertain syndromic condition with developmental delay (genetic testing results missing)
123	other syndromic	Beckwith-Wiedemann syndrome (genetic testing results missing)
124	other syndromic	Beckwith-Wiedemann syndrome (genetic testing results positive)
125	other syndromic	Fragile X syndrome (genetic testing results missing)
126	other syndromic	Suspicion of syndromial disease
127	other syndromic	Williams-Beuren syndrome (genetic testing results missing)
128	other	Betathalassemia minor
129	other	Cystic renal dysplasia (genetic testing results positive)
130	other	Gestational diabetes, hypertrophic newborn
131	other	Gestational diabetes, diabetic fetopathy
132	other	Gestational diabetes, diabetic fetopathy
133	other	Gestational diabetes, diabetic fetopathy
134	other	Gestational diabetes, RVOTO
135	other	Renal disease (genetic testing results positive)
136	other	Twin-to-twin transfusion syndrome
137	other	Uncertain underlying disease leading to failure to thrive and developmental delays and muscular hypotonia
138	other	Tacrolimus induced after liver transplant
139	other	Extremely premature newborn, 24+1SSW
140	other	Ewing sarcoma, rhabdomyosarcome, end-stage renal failure, bladder radiochemotherapy
141	other	Severe postnatal asphyxia
142	other	Liver failure (genetic testing results missing)
143	other	Acute lymphocytic leukemia (genetic testing results missing)
144	other	Cystic renal dysplasia (genetic testing results positive)
145	other	Tetraparesis, uncertain disease (genetic testing results missing)
146	other	Uncertain underlying disease with syncope
