# Supplementary material for: Clinical characteristics and etiology-specific outcome in pediatric hypertrophic cardiomyopathy
Source: Clin Res Cardiol. 2025 Oct 13;115(5):795–810. doi: 10.1007/s00392-025-02703-7 (PMC13083408; doi:10.1007/s00392-025-02703-7)
Supplement: Supplementary file 2 — Supplementary Table 2: Genetic testing frequency. Supplementary file2 (XLSX 14 KB) [file 392_2025_2703_MOESM2_ESM.xlsx]

## Sheet: Genetic_testing
Gentic testing
			Group						total
			idiopathic/ sarcomeric (n=54)	inborn error of metabolism (n=31)	RASopathy (n=23)	neuromuscular disorders (n=10)	other syndromic (n=9)	other (n=19)		p-value (Pearson Chi-Squared)
Gentic testing	no	count	48	7	6	4	2	13	80	<0.001
		% within genetic testing	0.6	0.0875	0.075	0.05	0.025	0.1625	1
		% within group	0.888889	0.225806	0.26087	0.4	0.222222	0.6842	0.547945
	yes	count	6	24	17	6	7	6	66
		% within genetic testing	0.091	0.363636	0.257576	0.0909091	0.106061	0.091	1
		% within group	0.111111	0.774194	0.73913	0.6	0.777778	0.315789	0.452055
