# Supplementary material for: Clinical characteristics and etiology-specific outcome in pediatric hypertrophic cardiomyopathy
Source: Clin Res Cardiol. 2025 Oct 13;115(5):795–810. doi: 10.1007/s00392-025-02703-7 (PMC13083408; doi:10.1007/s00392-025-02703-7)
Supplement: Supplementary file 3 — Supplementary Table 3: Genetic testing results. Supplementary file3 (XLSX 38 KB) [file 392_2025_2703_MOESM3_ESM.xlsm]

## Sheet: Table
Gender	Genetic testing performed	Testing results available	Group	Diagnosis	Gene	Variant	ClinVar classifiation (2/2025)	Age at diagnosis (HCM, years)
M	yes	no	idiopathic/sarcomeric	HCM	-	-	-	childhood
F	yes	yes	idiopathic/sarcomeric	HCM	MYH7	NM_000257.4(MYH7):c.2011C>T (p.Arg671Cys)	P/LP	12
M	yes	yes	idiopathic/sarcomeric	HCM	MYH7	NM_000257.4(MYH7):c.5135G>A (p.Arg1712Gln)	P	0
M	yes	yes	idiopathic/sarcomeric	HCM	MYH7	NM_000257.4(MYH7):c.1816G>A (p.Val606Met)	P/LP	0
M	yes	no	idiopathic/sarcomeric	HCM	-	-	-	9
M	yes	yes	idiopathic/sarcomeric	HCM	TPM1	NM_001018005.2(TPM1):c.644C>T (p.Ser215Leu)	P/LP	0
M	yes	yes	inborn error of metabolism	mitochondrial disease	MTO1	NM_012123.4(MTO1):c.1430G>A (p.Arg477His)	Conflicting classifications of pathogenicity Pathogenic(3); Likely pathogenic(2); Uncertain significance(1)	1
F	yes	no	inborn error of metabolism	mitochondrial disease	-	-	-	6
M	yes	no	inborn error of metabolism	mitochondrial disease	-	-	-	0
F	yes	no	inborn error of metabolism	mitochondrial disease, mitochondrial encephalomyopathy with lactic acidosis and stroke-like episodes (MELAS)	-	-	-	childhood
F	yes	no	inborn error of metabolism	mitochondrial disease	-	-	-	1
F	yes	no	inborn error of metabolism	Sandhoff disease	-	-	-	1
M	yes	yes	inborn error of metabolism	mitochondrial disease	ATP6	NC_012920.1(MT-ATP6):m.8993T>G	P	0
M	yes	no	inborn error of metabolism	OTC deficiency	-	-	-	0
F	yes	yes	inborn error of metabolism	mitochondrial disease	COX20	NM_198076.6(COX20):c.154A>C (p.Thr52Pro)	P	0
F	yes	no	inborn error of metabolism	nesidioblastosis	No karyotypic abnormalities	No karyotypic abnormalities	-	0
F	yes	no	inborn error of metabolism	mitochondrial disease	No karyotypic abnormalities	No karyotypic abnormalities	-	0
F	yes	no	inborn error of metabolism	Cobalamin E defect	-	-	-	0
M	yes	yes	inborn error of metabolism	glycogen storage disease type 3a	AGL	NM_000642.3(AGL):c.772T>C (p.Ser258Pro)	VUS	3
F	yes	yes	inborn error of metabolism	mitochondrial disease	ECHS1	-	-	0
M	yes	yes	inborn error of metabolism	mitochondrial disease	MT-TL1	NC_012920.1(MT-TL1):m.3242G>A	P/LP	0
M	yes	no	inborn error of metabolism	glycogen storage disease type 3	-	-	-	childhood
M	yes	yes	inborn error of metabolism	mitochondrial disease	MTO1	NM_012123.4(MTO1):c.947C>A p.(Pro316His); homozygous	not in database, VUS	15
F	yes	yes	inborn error of metabolism	mitochondrial disease	TUFM	NM_003321.5(TUFM):c.989G>C (p.Arg330Pro), homozygous	LP	0
M	yes	yes	inborn error of metabolism	infantile subacute necrotizing encephalopathy/Leigh disease	ATP6	NC_012920.1(MT-ATP6):m.8993T>G	P	0
M	yes	yes	inborn error of metabolism	mitochondrial disease, mitochondrial DNA depletion syndrome 13	FBXL4	homozygote missense, variant information missing	-	0
F	yes	no	inborn error of metabolism	Pompe disease/glycogen storage disease due to acid maltase deficiency	-	-	-	0
M	yes	no	inborn error of metabolism	Pompe disease/glycogen storage disease due to acid maltase deficiency	-	-	-	0
F	yes	yes	inborn error of metabolism	mitochondrial disease, mitochondrial DNA depletion syndrome 13	FBXL4	NM_001278716.2(FBXL4):c.1555C>T (p.Gln519Ter)	Conflicting classifications of pathogenicity Pathogenic(3); Uncertain significance(1)	0
M	yes	yes	inborn error of metabolism	unknown	NDUFAF1, RYR2	1. variant: NM_016013.4(NDUFAF1) c.382C>T p.Arg128Trp, homozygous; 2. variant: NM_001035.3(RYR2) c.6284T>C p.(lle2095Thr), heterozygous	NDUFAF1 VUS, RYR2 VUS	10
M	yes	no	RASopathie	Noonan syndrome	PTNP11	NM_002834.5(PTPN11):c.1493G>T (p.Arg498Leu)	P	0
F	yes	no	RASopathie	Noonan syndrome	-	-	-	10
M	yes	yes	RASopathie	Cardiofaciocutaneous syndrome	MAP2K1/MEK	NM_002755.4(MAP2K1):c.608A>T (p.Glu203Val)	P	3
F	yes	yes	RASopathie	Noonan syndrome	PTPN11	NM_002834.5(PTPN11):c.836A>G (p.Tyr279Cys)	P/LP	0
F	yes	yes	RASopathie	Noonan syndrome	-	-	-	3
F	yes	yes	RASopathie	Noonan syndrome	RAF1	-	-	1
F	yes	yes	RASopathie	Noonan syndrome	RAF1	-	-	0
M	yes	no	RASopathie	Noonan syndrome	-	-	-	0
F	yes	yes	RASopathie	Noonan syndrome	PTPN11	NM_002834.5(PTPN11):c.215C>G (p.Ala72Gly)	P/LP	0
M	yes	yes	RASopathie	Noonan syndrome	RAF1	NM_002880.4(RAF1):c.770C>T (p.Ser257Leu)	P	0
F	yes	no	RASopathie	Noonan syndrome	No karyotypic abnormalities	No karyotypic abnormalities	-	childhood
M	yes	yes	RASopathie	Noonan syndrome with multiple lentigines	PTPN11	NM_002834.5(PTPN11):c.1493G>T (p.Arg498Leu)	P	0
M	yes	yes	RASopathie	Cardiofaciocutaneous syndrome	KRAS	NM_004985.5(KRAS):c.178G>C (p.Gly60Arg)	P	0
F	yes	yes	RASopathie	Noonan syndrome	RAF1	-	-	1
F	yes	no	RASopathie	Noonan syndrome	-	-	-	0
F	yes	no	RASopathie	Noonan syndrome	-	-	-	0
M	yes	yes	RASopathie	Noonan syndrome	RIT1	NM_006912.6(RIT1):c.170C>G (p.Ala57Gly)	P	0
F	yes	no	neuromuscular disorders	Friedreich ataxia	-	-	-	childhood
F	yes	no	neuromuscular disorders	Friedreich ataxia	-	-	-	childhood
F	yes	yes	neuromuscular disorders	Friedreich ataxia	FXN	additionally microdeletion syndrome 7q36	P	7
F	yes	yes	neuromuscular disorders	Friedreich ataxia	FXN	-	P	17
M	yes	no	neuromuscular disorders	Friedreich ataxia	FXN	630/900 GAA-Triplets	P	17
M	yes	yes	neuromuscular disorders	Friedreich ataxia	FXN	1200/800 GAA-Triplets	P	childhood
F	yes	no	other syndromic	Prune belly syndrome	-	-	-	0
M	yes	yes	other syndromic	Trisomy 21	Trisomy 21	-	-	13
M	yes	no	other syndromic	developmental delay	-	Translocation	-	0
F	yes	no	other syndromic	Beckwith-Wiedemann syndrome	-	-	-	0
M	yes	yes	other syndromic	Beckwith-Wiedemann syndrome	KCNQ1OT1	NM_000218.2(KCNQ1OT1) c.386+1G>T; LIT1/KvDMR1 hypomethylation	not in database, VUS	1
M	yes	no	other syndromic	Fragile X syndrome	-	-	-	0
F	yes	no	other syndromic	Williams-Beuren syndrome	-	-	-	0
F	yes	yes	other	Cystic renal dysplasia	HNF1beta	NM_000458.4(HNF1B):c.232G>T (p.Glu78Ter)	P	1
M	yes	yes	other	Renal disease	NPHS2	splice mutation	-	12
M	yes	no	other	Liver failure	-	-	-	0
F	yes	no	other	Acute lymphocytic leukemia	-	11q23 rearrangement	-	1
F	yes	yes	other	Cystic renal dysplasia	HNF1b	interstitial deletion DMD Xp21.1 Exon 48		0
M	yes	no	other	tetraparesis, uncertain suspected syndromic disease	-	-	-	0
