# Supplementary material for: Clinical characteristics and etiology-specific outcome in pediatric hypertrophic cardiomyopathy
Source: Clin Res Cardiol. 2025 Oct 13;115(5):795–810. doi: 10.1007/s00392-025-02703-7 (PMC13083408; doi:10.1007/s00392-025-02703-7)
Supplement: Supplementary file 4 — Supplementary Table 4: Myectomy Pairwise Comparisons. Supplementary file4 (XLSX 11 KB) [file 392_2025_2703_MOESM4_ESM.xlsx]

## Sheet: Kaplan_Myectomy_Pairwise
Pairwise Comparisons: Myectomy
Group		Idiopathic/ sarcomeric (n=54)		Inborn error of metabolism (n=31)		RASopathie (n=23)		Neuromuscular disorders (n=10)		Other syndromic (n=9)		Other (n=19)
		Chi-Square	P-Value	Chi-Square	P-Value	Chi-Square	P-Value	Chi-Square	P-Value	Chi-Square	P-Value	Chi-Square	P-Value
Log Rank (Mantel-Cox)	Idiopathic/sarcomeric (n=54)			8.30988	0.003943	0.624975	0.429205	7.07788	0.00780414	0.0780086	0.780014	5.87777	0.0153333
	Inborn error of metabolism (n=31)	8.30988	0.003943			4.50347	0.0338261	0.434783	0.509651	4.08699	0.0432147	0.434783	0.509651
	RASopathie (n=23)	0.624975	0.429205	4.50347	0.0338261			5.01505	0.025128	0.40921	0.522371	3.69117	0.0547012
	Neuromuscular disorders (n=10)	7.07788	0.00780414	0.434783	0.509651	5.01505	0.025128			2.89579	0.0888111
	Syndromal (n=9)	0.0780086	0.780014	4.08699	0.0432147	0.40921	0.522371	2.89579	0.0888111			4	0.0455003
	Other (n=19)	5.87777	0.0153333	0.434783	0.509651	3.69117	0.0547012			4	0.0455003
