# Supplementary material for: Clinical characteristics and etiology-specific outcome in pediatric hypertrophic cardiomyopathy
Source: Clin Res Cardiol. 2025 Oct 13;115(5):795–810. doi: 10.1007/s00392-025-02703-7 (PMC13083408; doi:10.1007/s00392-025-02703-7)
Supplement: Supplementary file 5 — Supplementary Table 5: Death Pairwise Comparisons. Supplementary file5 (XLSX 13 KB) [file 392_2025_2703_MOESM5_ESM.xlsx]

## Sheet: Kaplan_Death_Pairwise
Pairwise Comparisons: Survival
Group		Idiopathic/ sarcomeric (n=54)		Inborn error of metabolism (n=31)		RASopathie (n=23)		Neuromuscular disorders (n=10)		Other syndromic (n=9)		Other (n=19)
		Chi-Square	P-Value	Chi-Square	P-Value	Chi-Square	P-Value	Chi-Square	P-Value	Chi-Square	P-Value	Chi-Square	P-Value
Log Rank (Mantel-Cox)	Idiopathic/sarcomeric (n=54)			5.86078	0.015482	4.87795	0.0272019	0.758392	0.383832	9.35431	0.00222462	10.3271	0.00131092
	Inborn error of metabolism (n=31)	5.86078	0.015482			0.0208488	0.885192	0.596746	0.439822	0.98865	0.320073	0.55164	0.457648
	RASopathie (n=23)	4.87795	0.0272019	0.0208488	0.885192			0.146047	0.702342	0.336646	0.561772	0.398157	0.528042
	Neuromuscular disorders (n=10)	0.758392	0.383832	0.596746	0.439822	0.146047	0.702342			2.5273	0.111891	1.64413	0.19976
	Syndromal (n=9)	9.35431	0.00222462	0.98865	0.320073	0.336646	0.561772	2.5273	0.111891			0.0549018	0.814743
	Other (n=19)	10.3271	0.00131092	0.55164	0.457648	0.398157	0.528042	1.64413	0.19976	0.0549018	0.814743
