# Supplementary material for: Clinical characteristics and etiology-specific outcome in pediatric hypertrophic cardiomyopathy
Source: Clin Res Cardiol. 2025 Oct 13;115(5):795–810. doi: 10.1007/s00392-025-02703-7 (PMC13083408; doi:10.1007/s00392-025-02703-7)
Supplement: Supplementary file 6 — Supplementary Table 6: Drug Frequency. Supplementary file6 (XLSM 11 KB) [file 392_2025_2703_MOESM6_ESM.xlsx]

## Sheet: Sheet1
	Frequency of prescription of drug class
	Droug class/name	prescribed (n)
	Class 1 Antiarrhythmics	3/146
	Class 2 Antiarrhythmics	62/146
	Class 3 Antiarrhythmics	5/146
	Class 4 Antiarrhythmics	31/146
	If channel inhibitors	1/146
	Diuretics	13/146
	Loop diuretics	10/146
	Aldosterone antagosistis	4/146
	ACE inhibitors	6/146
	AT receptor antagonists	7/146
	Anticoagulants	5/146
	α-2 receptor agonists	2/146
	Levothyroxin	5/146
	CoQ10	6/146
	Carnitin	5/146
	Vitamins	10/146
	Catecholamines	4/146
	Glucocorticoids	7/146
	Enzyme substitution	3/146
	Immunosuppressants	4/146
	Anticonvulsants	2/146
	Chemotherapy	1/146
	Others	22/146
