# Supplementary material for: Clinical characteristics and etiology-specific outcome in pediatric hypertrophic cardiomyopathy
Source: Clin Res Cardiol. 2025 Oct 13;115(5):795–810. doi: 10.1007/s00392-025-02703-7 (PMC13083408; doi:10.1007/s00392-025-02703-7)
Supplement: Supplementary file 7 — Supplementary Table 7: Outcome Class IV Antiarrhythmics. Supplementary file7 (XLSX 12 KB) [file 392_2025_2703_MOESM7_ESM.xlsx]

## Sheet: Tabelle1
	Survival in Patients treated with Class IV Antiarrythmics
	Drug group
	Class IV Antiarrhythmics	Mean survival during follow up (weeks) (+- Std. Deviation)	95% CI	Chi squared	P value
	None	31.45 (+-2.08)	27.37 – 35.54
	Taken	35.65 (+- 0.93)	33.83 – 37.47
	Overall	34.01 (+- 1.36)	31.34 – 36.68
	Log Rank (Mantel-Cox) for Kaplan Maier: survival of patients with against without Class IV Antiarrhythmics			4.692	0.030
