# Supplementary material for: Clinical characteristics and etiology-specific outcome in pediatric hypertrophic cardiomyopathy
Source: Clin Res Cardiol. 2025 Oct 13;115(5):795–810. doi: 10.1007/s00392-025-02703-7 (PMC13083408; doi:10.1007/s00392-025-02703-7)
Supplement: Supplementary file 8 — Supplementary Table 8: Outcome Class IV Antiarrhythmics by Subgroup. Supplementary file8 (XLSM 11 KB) [file 392_2025_2703_MOESM8_ESM.xlsm]

## Sheet: Sheet1
	Death frequency by subgroups (Class IV Antiarrhythmics)
	Group	Class IV Antiarrhythmics	Total N	N of Events
	Idiopathic/ sarcomeric (n=54)	None	37/146	0/16
		Taken	17/146	1/16
		Overall	54/146	1/16
	Inborn error of metabolism (n=31)	None	30/146	4/16
		Taken	1/146	0/16
		Overall	31/146	4/16
	RASopathie (n=23)	None	17/146	4/16
		Taken	6/146	0/16
		Overall	23/146	4/16
	Neuromuscular disorders (n=10)	None	8/146	1/16
		Taken	2/146	0/16
		Overall	10/146	1/16
	Syndromal (n=9)	None	8/146	2/16
		Taken	1/146	0/16
		Overall	9/146	2/16
	Other (n=19)	None	15/146	4/16
		Taken	4/146	0/16
		Overall	19/146	4/16
	Overall	Overall	146/146	16/16
