# Supplementary material for: Clinical characteristics and etiology-specific outcome in pediatric hypertrophic cardiomyopathy
Source: Clin Res Cardiol. 2025 Oct 13;115(5):795–810. doi: 10.1007/s00392-025-02703-7 (PMC13083408; doi:10.1007/s00392-025-02703-7)
Supplement: Supplementary file 9 — Supplementary Table 9: Additional Echocardiography results. Supplementary file9 (XLSM 10 KB) [file 392_2025_2703_MOESM9_ESM.xlsm]

## Sheet: Sheet1
	Additional echocardiographic predictors of combined endpoints
	Echocardiographic Parameter	B coefficient (± SE)	Wald	Hazard Ratio (95% CI)	P value
	MV E Vmax (cm/s)	0.007 (0.005)	2.257	1.01 (1.00–1.02)	0.133
	MV A Vmax (cm/s)	0.007 (0.005)	1.986	1.01 (1.00–1.02)	0.159
	MV E/A	-0.041 (0.265)	0.024	0.96 (0.57–1.61)	0.877
	MV V2 VTI (cm)	0.010 (0.020)	0.238	1.01 (0.97–1.05)	0.626
	MV max PG (mmHg)	0.030 (0.067)	0.205	1.03 (0.90–1.18)	0.650
	LA Diameter (Z-Score)	1.041 (0.945)	1.214	2.83 (0.44–18.07)	0.271
	LA / Ao	1.082 (1.221)	0.784	2.95 (0.27–32.29)	0.376
	Echocardiographic parameter by subgroup:
	MV E Vmax (cm/s)	0.003 (0.006)	0.267	1.00 (0.99–1.01)	0.605
	MV A Vmax (cm/s)	0.004 (0.006)	0.510	1.00 (0.99–1.01)	0.475
	MV E/A	-0.075 (0.278)	0.073	0.93 (0.54–1.60)	0.787
	MV V2 VTI (cm)	0.762 (1.060)	0.517	2.14 (0.27–17.11)	0.472
	MV max PG (mmHg)	-0.078 (0.226)	0.118	0.93 (0.59–1.44)	0.732
	LA Diameter (Z-Score)	-4.643 (9.115)	0.259	0.01 (0.00–552841.87)	0.610
	LA / Ao	1.082 (1.221)	0.784	2.95 (0.27–32.29)	0.376
	Für LA Diameter (Z-Score) stimmt es dass der CI auf unendlich läuft, da so wenige Fälle dass dies die Konsequenz sein muss, bei V2 VTI auch aber geringeres Problem	At least one coefficient is tending to infinity after 3 iterations
