# Supplementary material for: Clinical characteristics and etiology-specific outcome in pediatric hypertrophic cardiomyopathy
Source: Clin Res Cardiol. 2025 Oct 13;115(5):795–810. doi: 10.1007/s00392-025-02703-7 (PMC13083408; doi:10.1007/s00392-025-02703-7)
Supplement: Supplementary file 10 — Supplementary Table 10: Clinical Laboratory Parameters. Supplementary file10 (XLSM 23 KB) [file 392_2025_2703_MOESM10_ESM.xlsm]

## Sheet: Version 1
	Blood Test Results
	Blood test parameter	N (overall frequency)	Minimum	Maximum	Mean (± SE)	Std. Deviation	Skewness (± SE)	Kurtosis (± SE)
	CK (first)	109/146	15.00	16803	569.62 (199.78)	2085.72	6.75 (0.23)	47.51 (0.46)
	CK (max)	109/146	19.00	58681	1943.55 (658.74)	6877.46	6.50 (0.23)	47.59 (0.46)
	CK (last)	109/146	12.00	9919	466.43 (141.53)	1477.57	5.23 (0.23)	28.21 (0.46)
	CK-MB (first)	74/146	2.00	1394	73.23 (20.07)	172.66	6.58 (0.28)	48.47 (0.55)
	CK-MB (max)	74/146	2.00	1713	146.07 (37.01)	318.37	3.80 (0.28)	13.98 (0.55)
	CK-MB (last)	74/146	2.00	1327	61.20 (21.83)	187.79	5.95 (0.28)	35.99 (0.55)
	CRP (first)	81/146	2.10	87	12.83 (1.75)	15.73	2.55 (0.27)	7.71 (0.53)
	CRP (max)	81/146	2.10	409.9	93.19 (10.20)	91.81	1.30 (0.27)	1.63 (0.53)
	CRP (last)	81/146	2.10	160.5	22.74 (3.85)	34.68	2.72 (0.27)	7.37 (0.53)
	Ferritin (first)	52/146	4.00	1901	188.63 (48.81)	351.95	3.49 (0.33)	13.32 (0.65)
	Ferritin (max)	52/146	17.00	3083	288.21 (76.34)	550.48	3.49 (0.33)	13.82 (0.65)
	Ferritin (last)	52/146	7.00	1897	142.67 (47.07)	339.45	4.21 (0.33)	18.04 (0.65)
	Hb (first)	127/146	6.70	21.3	12.96 (0.21)	2.41	0.24 (0.22)	0.57 (0.43)
	Hb (max)	127/146	10.10	21.3	14.47 (0.19)	2.13	0.41 (0.22)	0.38 (0.43)
	Hb (last)	127/146	7.80	17.1	13.03 (0.19)	2.09	-0.24 (0.22)	-0.53 (0.43)
	Hct (first)	127/146	0.19	0.6	0.38 (0.01)	0.07	0.32 (0.22)	0.55 (0.43)
	Hct (max)	127/146	0.31	0.659	0.43 (0.01)	0.07	0.58 (0.22)	0.85 (0.43)
	Hct (last)	127/146	0.24	0.5	0.38 (0.01)	0.06	-0.07 (0.22)	-0.69 (0.43)
	hs-TnT (first)	75/146	4.00	6807	435.78 (129.13)	1118.32	4.12 (0.28)	18.70 (0.55)
	hs-TnT (max)	75/146	4.00	6807	719.30 (155.50)	1346.68	2.51 (0.28)	6.65 (0.55)
	hs-TnT (last)	75/146	3.72	4181	177.07 (66.19)	573.25	5.61 (0.28)	34.94 (0.55)
	LDH (first)	93/146	108.00	4595	470.34 (64.87)	625.55	4.89 (0.25)	27.10 (0.50)
	LDH (max)	93/146	113.00	24895	1117.21 (290.35)	2799.99	7.13 (0.25)	58.10 (0.50)
	LDH (last)	93/146	113.00	21569	673.50 (240.57)	2319.98	8.29 (0.25)	73.62 (0.50)
	Leukocytes (first)	127/146	3.76	35.8	10.43 (0.47)	5.25	1.86 (0.22)	4.84 (0.43)
	Leukocytes (max)	127/146	5.06	81.1	16.31 (0.91)	10.26	2.51 (0.22)	11.88 (0.43)
	Leukocytes (last)	127/146	2.75	28.61	9.03 (0.36)	4.08	1.77 (0.22)	5.22 (0.43)
	NT pro-BNP (first)	54/146	24.00	132144	9828.61 (2950.46)	21681.38	4.06 (0.33)	19.68 (0.64)
	NT pro-BNP (max)	54/146	24.00	344185	23702.72 (7327.38)	53845.04	4.42 (0.33)	23.96 (0.64)
	NT pro-BNP (last)	54/146	24.00	344185	19564.44 (7027.20)	51639.19	5.04 (0.33)	30.14 (0.64)
	Lactate (first)	62/146	6.00	137	28.56 (3.82)	30.10	1.84 (0.30)	2.87 (0.60)
	Lactate (max)	62/146	7.00	268.2	64.88 (8.55)	67.32	1.66 (0.30)	2.10 (0.60)
	Lactate (last)	62/146	3.00	165.9	24.93 (3.81)	30.04	3.03 (0.30)	10.48 (0.60)
	TS (first)	30/146	6.00	52	25.67 (2.07)	11.34	0.42 (0.43)	0.22 (0.83)
	TS (max)	30/146	6.00	114	38.80 (4.45)	24.34	1.54 (0.43)	2.65 (0.83)
	TS (lsat)	30/146	6.00	97	27.40 (3.47)	19.00	2.34 (0.43)	6.28 (0.83)
	Transferrin (first)	32/146	1.15	3.25	2.30 (0.09)	0.53	-0.38 (0.41)	-0.35 (0.81)
	Transferrin (max)	32/146	1.35	4	2.56 (0.10)	0.58	-0.22 (0.41)	0.71 (0.81)
	Transferrin (last)	32/146	0.71	3.25	2.26 (0.10)	0.59	-0.53 (0.41)	0.20 (0.81)

## Sheet: Raw Data
Descriptive Statistics
	N	Range	Minimum	Maximum	Mean		Std. Deviation	Variance	Skewness		Kurtosis
	Statistic	Statistic	Statistic	Statistic	Statistic	Std. Error	Statistic	Statistic	Statistic	Std. Error	Statistic	Std. Error
CK (first)	109	16788	15	16803	569.624	199.776	2085.72	4.35023e+06	6.7491	0.231475	47.5063	0.459025
CK (max)	109	58662	19	58681	1943.55	658.741	6877.46	4.72994e+07	6.50444	0.231475	47.587	0.459025
CK (last)	109	9907	12	9919	466.431	141.526	1477.57	2.18322e+06	5.22694	0.231475	28.2104	0.459025
CK-MB (first)	74	1392	2	1394	73.2297	20.0713	172.66	29811.5	6.58129	0.279197	48.4648	0.551684
CK-MB (max)	74	1711	2	1713	146.068	37.0093	318.366	101357	3.79578	0.279197	13.9848	0.551684
CK-MB (last)	74	1325	2	1327	61.2027	21.8305	187.793	35266.2	5.94539	0.279197	35.995	0.551684
CRP (first)	81	84.9	2.1	87	12.8296	1.74771	15.7294	247.413	2.552	0.267302	7.71006	0.528675
CRP (max)	81	407.8	2.1	409.9	93.1938	10.2006	91.8058	8428.31	1.30536	0.267302	1.63157	0.528675
CRP (last)	81	158.5	2	160.5	22.7383	3.85284	34.6756	1202.4	2.71912	0.267302	7.37117	0.528675
fFERR	52	1897	4	1901	188.635	48.8061	351.946	123866	3.49197	0.330414	13.3205	0.650093
mFERR	52	3066	17	3083	288.212	76.3376	550.478	303026	3.49229	0.330414	13.821	0.650093
lFERR	52	1890	7	1897	142.673	47.0733	339.451	115227	4.20813	0.330414	18.0417	0.650093
Hb (first)	127	14.6	6.7	21.3	12.9654	0.213787	2.40925	5.8045	0.237311	0.214848	0.57058	0.426534
Hb (max)	127	11.2	10.1	21.3	14.474	0.188523	2.12454	4.51368	0.411813	0.214848	0.376561	0.426534
Hb (last)	127	9.3	7.8	17.1	13.0283	0.185511	2.0906	4.37062	-0.239599	0.214848	-0.529901	0.426534
Hct (first)	127	0.41	0.19	0.6	0.376898	0.00646712	0.0728807	0.0053116	0.320856	0.214848	0.545419	0.426534
Hct (max)	127	0.349	0.31	0.659	0.425937	0.00580753	0.0654475	0.00428338	0.577153	0.214848	0.849171	0.426534
Hct (last)	127	0.26	0.24	0.5	0.382819	0.00537961	0.0606251	0.0036754	-0.0681302	0.214848	-0.690245	0.426534
hs-TnT (first)	75	6803	4	6807	435.783	129.133	1118.32	1.25065e+06	4.12397	0.2774	18.7043	0.548211
hs-TnT (max)	75	6803	4	6807	719.302	155.501	1346.68	1.81353e+06	2.50783	0.2774	6.65206	0.548211
hs-TnT (last)	75	4177.28	3.72	4181	177.072	66.1935	573.252	328618	5.60683	0.2774	34.9428	0.548211
LDH (first)	93	4487	108	4595	470.344	64.8666	625.551	391314	4.89001	0.250029	27.0996	0.495159
LDH (max)	93	24782	113	24895	1117.22	290.346	2799.99	7.83995e+06	7.13134	0.250029	58.1034	0.495159
LDH (last)	93	21456	113	21569	673.505	240.57	2319.98	5.38229e+06	8.28778	0.250029	73.6214	0.495159
Leukocytes (first)	127	32.04	3.76	35.8	10.4325	0.465398	5.24477	27.5077	1.86527	0.214848	4.83966	0.426534
Leukocytes (max)	127	76.04	5.06	81.1	16.3117	0.910716	10.2632	105.334	2.5109	0.214848	11.8846	0.426534
Leukocytes (last)	127	25.86	2.75	28.61	9.02598	0.361648	4.07556	16.6102	1.77186	0.214848	5.21924	0.426534
NT pro-BNP (first)	54	132120	24	132144	9828.61	2950.46	21681.4	4.70082e+08	4.05957	0.324556	19.6853	0.638893
NT pro-BNP (max)	54	344161	24	344185	23702.7	7327.38	53845	2.89929e+09	4.42268	0.324556	23.9642	0.638893
NT pro-BNP (last)	54	344161	24	344185	19564.4	7027.2	51639.2	2.66661e+09	5.04077	0.324556	30.1391	0.638893
Lactate (first)	62	131	6	137	28.5565	3.82294	30.1018	906.12	1.8432	0.303902	2.86506	0.599288
Lactate (max)	62	261.2	7	268.2	64.8823	8.54925	67.3169	4531.56	1.66096	0.303902	2.10047	0.599288
Lactate (last)	62	162.9	3	165.9	24.9339	3.81542	30.0426	902.56	3.02796	0.303902	10.4817	0.599288
TS (first)	30	46	6	52	25.6667	2.07022	11.3391	128.575	0.421778	0.426892	0.222312	0.832746
TS (max)	30	108	6	114	38.8	4.44465	24.3444	592.648	1.5361	0.426892	2.64585	0.832746
TS (lsat)	30	91	6	97	27.4	3.46861	18.9984	360.938	2.33933	0.426892	6.28166	0.832746
Ferritin (first)	32	2.1	1.15	3.25	2.30438	0.0940904	0.532256	0.283296	-0.383256	0.414457	-0.347635	0.809371
Ferritin (max)	32	2.65	1.35	4	2.55781	0.102135	0.577764	0.333811	-0.217626	0.414457	0.70773	0.809371
Ferritin (last)	32	2.54	0.71	3.25	2.25906	0.103773	0.587028	0.344602	-0.524765	0.414457	0.200319	0.809371
