# Supplementary material for: Clinical characteristics and etiology-specific outcome in pediatric hypertrophic cardiomyopathy
Source: Clin Res Cardiol. 2025 Oct 13;115(5):795–810. doi: 10.1007/s00392-025-02703-7 (PMC13083408; doi:10.1007/s00392-025-02703-7)
Supplement: Supplementary file 11 — Supplementary Table 11: Predictors Clinical Laboratory. Supplementary file11 (XLSX 10 KB) [file 392_2025_2703_MOESM11_ESM.xlsx]

## Sheet: Tabelle1
	Blood test predictors of endpoints
	Blood test parameter	Predicted endpoint	B coefficient (± SE)	Wald	Hazard Ratio (95% CI)	P value (Logistic Regression)
	log_ntBNPmax	Death	2.11 (0.95)	4.984	8.25 (1.29-53)	0.026
	log_hsTNTmax	Death	0.12 (0.70)	0.029	1.13 (0.29-4.40)	0.866
	log_CRPmax	Death	0.55 (0.67)	0.668	1.74 (0.46-6.50)	0.414
	log_Leukomax	Death	3.12 (1.86)	2.798	22.6 (0.59-872.26)	0.094
	log_CKMBmax	Death	1.96 (0.99)	3.909	7.12 (1.02-49.89)	0.048
	log_CKmax	Death	-1.83 (0.89)	4.245	0.16 (0.03-0.92)	0.039
	log_LDHmax	Death	3.38 (1.30)	6.70	29.27 (2.27-377.23)	0.010
	log_hsTNTmax	Myectomy	0.96 (0.35)	7.720	2.62 (1.33-5)	0.005
	log_ntBNPmax	Myectomy	-0.34 (0.43)	0.48	0.71 (0.31-1.63)	0.421
	log_LDHmax	Myectomy	-0.27 (0.94)	0.084	0.76 (0.12-4.76)	0.771
	log_CKMBmax	Myectomy	0.14 (0.76)	0.031	1.15 (0.26-5.12)	0.860
	log_CKmax	Myectomy	0.72 (0.61)	1.383	2.05 (0.62-6.74)	0.240
	log_CRPmax	Myectomy	0.42 (0.49)	0.743	1.52 (0.59-3.94)	0.389
	log_Leukomax	Myectomy	-0.24 (1.51)	0.026	0.79 (0.04-15.02)	0.873
	log_ntBNPmax	ICD	0.33 (0.48)	0.483	1.39 (0.55-3.55)	0.487
	log_hsTNTmax	ICD	0.55 (0.53)	1.086	1.73 (0.62-4.84)	0.297
	log_CKMBmax	ICD	-0.79 (0.94)	0.709	0.45 (0.07-2.86)	0.400
	log_CKmax	ICD	0.48 (0.79)	0.370	1.61 (0.35-7.50)	0.543
	log_LDHmax	ICD	1.40 (1.02)	1.880	4.05 (0.55-29.91)	0.170
	log_CRPmax	ICD	0.39 (0.61)	0.409	1.48 (0.45-4.93)	0.523
	log_Leukomax	ICD	-0.40 (1.90)	0.044	0.67 (0.02-27.88)	0.833
